# Supplementary material for: Asymmetric localization of natural antisense RNA of neuropeptide sensorin in Aplysia sensory neurons during aging and activity
Source: Front Genet. 2014 Apr 22;5:84. doi: 10.3389/fgene.2014.00084 (PMC4001032; doi:10.3389/fgene.2014.00084)
Supplement: Supplementary file 1 [file DataSheet1.XLSX]

## Sheet: taqman-1382629694-23933.xls
Name	Sequence
Ap18S-F	5'-GTTCACTGCCCGTATCTCCT-3'
Ap18S-R	5'-AGGCCTGCTTTGAACACTCT-3'
SRN-F	5'-TCAGACAGGTCCAAGTCTTTTG-3'
SRN-R	5'-TAATTTGTTGATCACGGCTCAG-3'
AS-SRN-F	5'-CGTCCAGAAGTATAGGCTGTTTC-3'
AS-SRN-R	5'-GCAGTTGGTGAGTCAAGAAGAGT-3'
INTRON-F	5'-GGAAGCCCTTTGTCAATTTATG-3'
INTRON-R	5'-GGTACAGTGTGTACTGGGCAGA-3'
ApKHC1-F1	5'-AATTTATGCCCCGATAACTCAC-3'
ApKHC1-R1	5'-GTTGCACAGAGAGGTTTGTGTC-3'
ApKHC1-F2	5'-AATTTACTGCGTTCTCCCTTTG-3'
ApKHC1-R2	5'-TATGCAAATTCCTCGCTAACTG-3'
ApKHC1-F3	5'-AACCACCAACAATCCACTTTTC-3'
ApKHC1-R3	5'-ATCTGTCCTGGTGTCCTCAGTT-3'
ApKLC2-F1	5'-GAACAGAAATGGTCACCACTCA-3'
ApKLC2-R1	5'-TGAAAATGAGCCTTTGTATCTCA-3'
ApKLC2-F2	5'-CGAGGGGAGCTATTGCTAGA-3'
ApKLC2-R2	5'-CATCCCCTAACTGATCCCAAT-3'
ApKLC2-F3	5'-AGCTGGTAAACCATCTGTTGC-3'
ApKLC2-R3	5'-TGTGCACACACCCCTTAGAG-3'
